# Supplementary material for: A new species of Hornylia Wygodzinsky (Hemiptera, Heteroptera, Reduviidae, Emesinae) from Thailand
Source: Zookeys. 2020 Mar 9;917:105–15. doi: 10.3897/zookeys.917.46887 (PMC7076066; doi:10.3897/zookeys.917.46887)
Supplement: XML Treatment for Hornylia [file zookeys.917.46887-treatment1.xml]

<!DOCTYPE tp:taxon-treatment
  PUBLIC "-//TaxonX//DTD Taxonomic Treatment Publishing DTD v0 20100105//EN" "tax-treatment-NSO.dtd">
<tp:taxon-treatment xmlns:tp="http://www.plazi.org/taxpub"><tp:treatment-meta><kwd-group><label>Taxon classification</label><kwd><named-content xmlns:xlink="http://www.w3.org/1999/xlink" content-type="kingdom">Animalia</named-content></kwd><kwd><named-content xmlns:xlink="http://www.w3.org/1999/xlink" content-type="order">Hemiptera</named-content></kwd><kwd><named-content xmlns:xlink="http://www.w3.org/1999/xlink" content-type="family">Reduviidae</named-content></kwd></kwd-group><mixed-citation publication-type="journal"><person-group><name><surname>Chen</surname><given-names>Zhuo</given-names></name><name><surname>Li</surname><given-names>Hu</given-names></name><name><surname>Cai</surname><given-names>Wanzhi</given-names></name></person-group><article-title>A new species of <italic><tp:taxon-name><tp:taxon-name-part taxon-name-part-type="genus" reg="Hornylia">Hornylia</tp:taxon-name-part></tp:taxon-name></italic> Wygodzinsky (<tp:taxon-name><tp:taxon-name-part taxon-name-part-type="order">Hemiptera</tp:taxon-name-part></tp:taxon-name>, <tp:taxon-name><tp:taxon-name-part taxon-name-part-type="suborder">Heteroptera</tp:taxon-name-part></tp:taxon-name>, <tp:taxon-name><tp:taxon-name-part taxon-name-part-type="family">Reduviidae</tp:taxon-name-part></tp:taxon-name>, <tp:taxon-name><tp:taxon-name-part taxon-name-part-type="subfamily">Emesinae</tp:taxon-name-part></tp:taxon-name>) from Thailand</article-title><source>Zookeys</source><day>09</day><month>3</month><year>2020</year><volume>917</volume><fpage>105</fpage><lpage>115</lpage><pub-id pub-id-type="doi">10.3897/zookeys.917.46887</pub-id></mixed-citation></tp:treatment-meta><tp:nomenclature><label>Genus</label><tp:taxon-name><object-id xmlns:xlink="http://www.w3.org/1999/xlink" content-type="arpha" xlink:type="simple">745A49F1-91D1-5B76-972A-CCC77DF71FAC</object-id>
            <tp:taxon-name-part taxon-name-part-type="genus" reg="Hornylia">Hornylia</tp:taxon-name-part>
          </tp:taxon-name><tp:taxon-authority>Wygodzinsky, 1966</tp:taxon-authority><tp:nomenclature-citation-list><tp:nomenclature-citation><tp:taxon-name>
                <tp:taxon-name-part taxon-name-part-type="genus" reg="Hornylia">Hornylia</tp:taxon-name-part>
              </tp:taxon-name><comment>Wygodzinsky, 1966: 494. Type species by original designation: <tp:taxon-name><tp:taxon-name-part taxon-name-part-type="genus" reg="Hornylia">Hornylia</tp:taxon-name-part> <tp:taxon-name-part taxon-name-part-type="species" reg="nalanda">nalanda</tp:taxon-name-part></tp:taxon-name> Wygodzinsky, 1966.</comment></tp:nomenclature-citation></tp:nomenclature-citation-list></tp:nomenclature><tp:treatment-sec sec-type="References" id="SECID0E3HAC"><title>References.</title><p>Maldonado-Capriles, 1990: 131.</p></tp:treatment-sec><tp:treatment-sec sec-type="diagnosis" id="SECID0EBIAC"><title>Diagnosis.</title><p>Apterous; body surface dull, granulated; anteocular part longer than postocular part; interocular furrow strongly curved backwards at its midpoint, reaching far behind level of posterior margin of eyes; fore femur with three series of spiniferous processes, and each process bearing a short spine apically; posteroventral series beginning very close to base of femur, composed of several large and numerous small processes; anteroventral series widely interrupted at base; fore tarsus not segmented, with a single claw on its apex.</p></tp:treatment-sec><tp:treatment-sec sec-type="distribution" id="SECID0EGIAC"><title>Diversity and distribution.</title><p>Two species, occurring in the Oriental Region.</p></tp:treatment-sec></tp:taxon-treatment>
