# Supplementary material for: A new species of Hornylia Wygodzinsky (Hemiptera, Heteroptera, Reduviidae, Emesinae) from Thailand
Source: Zookeys. 2020 Mar 9;917:105–15. doi: 10.3897/zookeys.917.46887 (PMC7076066; doi:10.3897/zookeys.917.46887)
Supplement: XML Treatment for Hornylia obtusipetala [file zookeys.917.46887-treatment2.xml]

<!DOCTYPE tp:taxon-treatment
  PUBLIC "-//TaxonX//DTD Taxonomic Treatment Publishing DTD v0 20100105//EN" "tax-treatment-NSO.dtd">
<tp:taxon-treatment xmlns:tp="http://www.plazi.org/taxpub"><tp:treatment-meta><kwd-group><label>Taxon classification</label><kwd><named-content xmlns:xlink="http://www.w3.org/1999/xlink" content-type="kingdom">Animalia</named-content></kwd><kwd><named-content xmlns:xlink="http://www.w3.org/1999/xlink" content-type="order">Hemiptera</named-content></kwd><kwd><named-content xmlns:xlink="http://www.w3.org/1999/xlink" content-type="family">Reduviidae</named-content></kwd></kwd-group><mixed-citation publication-type="journal"><person-group><name><surname>Chen</surname><given-names>Zhuo</given-names></name><name><surname>Li</surname><given-names>Hu</given-names></name><name><surname>Cai</surname><given-names>Wanzhi</given-names></name></person-group><article-title>A new species of <italic><tp:taxon-name><tp:taxon-name-part taxon-name-part-type="genus" reg="Hornylia">Hornylia</tp:taxon-name-part></tp:taxon-name></italic> Wygodzinsky (<tp:taxon-name><tp:taxon-name-part taxon-name-part-type="order">Hemiptera</tp:taxon-name-part></tp:taxon-name>, <tp:taxon-name><tp:taxon-name-part taxon-name-part-type="suborder">Heteroptera</tp:taxon-name-part></tp:taxon-name>, <tp:taxon-name><tp:taxon-name-part taxon-name-part-type="family">Reduviidae</tp:taxon-name-part></tp:taxon-name>, <tp:taxon-name><tp:taxon-name-part taxon-name-part-type="subfamily">Emesinae</tp:taxon-name-part></tp:taxon-name>) from Thailand</article-title><source>Zookeys</source><day>09</day><month>3</month><year>2020</year><volume>917</volume><fpage>105</fpage><lpage>115</lpage><pub-id pub-id-type="doi">10.3897/zookeys.917.46887</pub-id></mixed-citation></tp:treatment-meta><tp:nomenclature><tp:taxon-name><object-id xmlns:xlink="http://www.w3.org/1999/xlink" content-type="arpha" xlink:type="simple">7F933C29-A767-58B1-820D-5BEADACF5EDF</object-id>
            <tp:taxon-name-part taxon-name-part-type="genus" reg="Hornylia">Hornylia</tp:taxon-name-part>
            <tp:taxon-name-part taxon-name-part-type="species" reg="obtusipetala">obtusipetala</tp:taxon-name-part>
            <object-id xmlns:xlink="http://www.w3.org/1999/xlink" content-type="zoobank" xlink:type="simple">http://zoobank.org/996100A3-B8D6-43F3-9F8F-A80B0131A035</object-id>
          </tp:taxon-name><tp:taxon-status xmlns:xlink="http://www.w3.org/1999/xlink" xlink:type="simple">sp. nov.</tp:taxon-status><xref ref-type="fig" rid="F1">Figs 1–3</xref><xref ref-type="fig" rid="F2">, 4–11</xref><xref ref-type="fig" rid="F3">, 12–22</xref></tp:nomenclature><tp:treatment-sec sec-type="diagnosis" id="SECID0E6JAC"><title>Diagnosis.</title><p>Body length 10.98 mm; apex of labial segment II not reaching level of anterior margin of eyes (Fig. <xref ref-type="fig" rid="F2">5</xref>); anteroventral series of fore femur consisting of about seven medium-sized processes, posteroventral series consisting of ca. four large- and two medium-sized processes (Figs <xref ref-type="fig" rid="F2">6</xref>, <xref ref-type="fig" rid="F2">7</xref>); mid and hind femora each with one indistinct, brown medial annulus and two distinct, blackish brown annuli, one beyond middle and another subapically (Fig. <xref ref-type="fig" rid="F2">8</xref>); ventral surface of abdomen brown, mottled with blackish brown (Figs <xref ref-type="fig" rid="F1">3</xref>, <xref ref-type="fig" rid="F2">8</xref>, <xref ref-type="fig" rid="F2">10</xref>); parameres expanded and blunted apically, with a sharp subapical process (Figs <xref ref-type="fig" rid="F2">10</xref>–<xref ref-type="fig" rid="F3">12</xref>, <xref ref-type="fig" rid="F3">18–20</xref>).</p></tp:treatment-sec><tp:treatment-sec sec-type="description" id="SECID0ENLAC"><title>Description.</title><p>Apterous male. <bold><italic>Coloration</italic></bold>: Body generally yellowish brown (Figs <xref ref-type="fig" rid="F1">1–3</xref>). Head (Figs <xref ref-type="fig" rid="F2">4</xref>, <xref ref-type="fig" rid="F2">5</xref>): lateral surface as well as gena blackish brown; postocular part slightly mottled with black; eyes silvery; antennae reddish brown, base of first segment pale brown, darkening toward its apex gradually; clypeus and labrum light brown; labium somewhat shiny, labial segment II light brown on apical 2/3, segment III (except apex) dark brown. Prothorax (Figs <xref ref-type="fig" rid="F2">4</xref>, <xref ref-type="fig" rid="F2">5</xref>): lateral surface and tubercle of each anterolateral angle blackish brown, ventral surface reddish brown. Meso- and metathorax (Figs <xref ref-type="fig" rid="F2">4</xref>, <xref ref-type="fig" rid="F2">5</xref>) with blackish brown lateral surface and reddish brown ventral surface. Fore coxa light brown on basal half and brown on apical half, with a dark brown subapical patch on inner and outer surfaces; fore trochanter brown as apical half of coxa; fore femur light brown, with subbasal, medial, and apical patches dark brown, spiniferous processes light yellowish brown, with their apical spines black; fore tibia light brown as general color of femur, with base, medial patch and apex brown, denticles on ventral surface black; fore tarsus brown, shiny (Figs <xref ref-type="fig" rid="F2">6</xref>, <xref ref-type="fig" rid="F2">7</xref>). Mid and hind femora (Figs <xref ref-type="fig" rid="F1">1–3</xref>, <xref ref-type="fig" rid="F2">8</xref>) light yellowish brown, with a brown, indistinct medial annulus and two blackish brown, very distinct annuli, one situated beyond middle, and another subapically; mid and hind tibiae (Figs <xref ref-type="fig" rid="F1">1–3</xref>) light yellowish brown with their bases and apexes brown; mid and hind tarsi uniformly brown. Abdomen (Figs <xref ref-type="fig" rid="F1">1–3</xref>, <xref ref-type="fig" rid="F2">9</xref>, <xref ref-type="fig" rid="F2">10</xref>): tergites with an obscure, nearly disrupted medial stripe and two pairs of lateral brownish stripes, apical half of tergite VII blackish brown (Fig. <xref ref-type="fig" rid="F2">9</xref>); dorsal laterotergites (Fig. <xref ref-type="fig" rid="F2">9</xref>) yellowish brown as general body color, their posterior halves reddish brown to dark brown, posterolateral angles blackish brown; ventral laterotergites (Fig. <xref ref-type="fig" rid="F2">10</xref>) blackish brown, with outer margin yellowish brown; sternites with dark brown suffusion and a pair of lateral brownish stripes ; sternite VII (Fig. <xref ref-type="fig" rid="F2">10</xref>) and segment VIII (Figs <xref ref-type="fig" rid="F2">10</xref>, <xref ref-type="fig" rid="F3">12–14</xref>) each with two pairs of blackish brown bands; pygophore (Figs <xref ref-type="fig" rid="F2">10</xref>–<xref ref-type="fig" rid="F3">12</xref>, <xref ref-type="fig" rid="F3">15–17</xref>) blackish brown and suffused with yellowish brown.</p><fig id="F1" position="float" orientation="portrait"><object-id xmlns:xlink="http://www.w3.org/1999/xlink" content-type="doi" xlink:type="simple">10.3897/zookeys.917.46887.figures1-3</object-id><object-id xmlns:xlink="http://www.w3.org/1999/xlink" content-type="arpha" xlink:type="simple">1A6E7694-88DD-5B62-8FEF-73A13ACDFF4A</object-id><label>Figures 1–3.</label><caption><p><italic><tp:taxon-name><tp:taxon-name-part taxon-name-part-type="genus" reg="Hornylia">Hornylia</tp:taxon-name-part> <tp:taxon-name-part taxon-name-part-type="species" reg="obtusipetala">obtusipetala</tp:taxon-name-part></tp:taxon-name></italic> sp. nov., male, holotype, habitus <bold>1</bold> dorsal view <bold>2</bold> lateral view <bold>3</bold> ventral view. Scale bar: 3.00 mm.</p></caption><graphic xmlns:xlink="http://www.w3.org/1999/xlink" xlink:href="zookeys-917-105-g001.jpg" position="float" orientation="portrait" xlink:type="simple" id="oo_387671.jpg"><uri content-type="original_file" xlink:type="simple">https://binary.pensoft.net/fig/387671</uri></graphic></fig><p><bold><italic>Structure</italic></bold>: Body elongate. Surfaces of head, thorax and abdomen conspicuously granulated (Figs <xref ref-type="fig" rid="F1">1</xref>–<xref ref-type="fig" rid="F2">5</xref>). Body sparsely clothed with very short, decumbent setosity, difficult to observe; first and second (except apical portion) antennal segments sparsely clothed with short setae; apical portion of second antennal segment as well as third and fourth antennal segments densely clothed with decumbent, short pubescence; dorsum of fore trochanter with a pair of erect, long setae; fore femur and fore tibia with numerous erect, long setae (Fig. <xref ref-type="fig" rid="F2">6</xref>); apex of fore tibia and base of fore tarsus with dense, decumbent, long golden setae (Fig. <xref ref-type="fig" rid="F2">7</xref>); femora and tibiae of mid and hind legs densely clothed with short, decumbent setae; mid and hind tarsi densely clothed with short pubescence.</p><fig id="F2" position="float" orientation="portrait"><object-id xmlns:xlink="http://www.w3.org/1999/xlink" content-type="doi" xlink:type="simple">10.3897/zookeys.917.46887.figures4-11</object-id><object-id xmlns:xlink="http://www.w3.org/1999/xlink" content-type="arpha" xlink:type="simple">5CCDF344-E233-564F-854F-30A24B475556</object-id><label>Figures 4–11.</label><caption><p><italic><tp:taxon-name><tp:taxon-name-part taxon-name-part-type="genus" reg="Hornylia">Hornylia</tp:taxon-name-part> <tp:taxon-name-part taxon-name-part-type="species" reg="obtusipetala">obtusipetala</tp:taxon-name-part></tp:taxon-name></italic> sp. nov., male <bold>4, 5</bold> head, thorax and base of abdomen, antennae and legs removed <bold>6</bold> left fore leg <bold>7</bold> right fore femur, tibia and tarsus <bold>8</bold> body with fore coxae, femora of left mid and hind legs, arrows indicating the indistinct annuli on ventral surface of mid and hind femora <bold>9–11</bold> apex of abdomen <bold>4, 9</bold> dorsal view <bold>5, 6, 10</bold> lateral view <bold>7, 8</bold> ventral view <bold>11</bold> caudal view. Scale bars: 0.75 mm (<bold>4–7, 9, 10</bold>); 1.50 mm (<bold>8</bold>); 0.375 mm (<bold>11</bold>).</p></caption><graphic xmlns:xlink="http://www.w3.org/1999/xlink" xlink:href="zookeys-917-105-g002.jpg" position="float" orientation="portrait" xlink:type="simple" id="oo_387672.jpg"><uri content-type="original_file" xlink:type="simple">https://binary.pensoft.net/fig/387672</uri></graphic></fig><p>Head (Figs <xref ref-type="fig" rid="F2">4</xref>, <xref ref-type="fig" rid="F2">5</xref>) porrect forwardly, 1.76 times as long as wide across eyes; anteocular part 2.13 times as long as postocular part; postocular part strongly granulated on dorsum; interocular space 3.50 times as wide as a single eye in dorsal view; eyes rather small, protruding laterally in dorsal view, far remote from dorsal and ventral outlines of head in lateral view; antennae 0.59 times as long as body length, with first segment longest and third segment shortest; labrum smooth; labium as shown in Fig. <xref ref-type="fig" rid="F2">5</xref>, labial segment II longest, strongly curved at base, segment III shortest, slightly swollen, reaching anterior margin of eyes, segment IV gradually tapering. Prothorax (Figs <xref ref-type="fig" rid="F2">4</xref>, <xref ref-type="fig" rid="F2">5</xref>) subcylindrical, 1.54 times as long as head, and 4.17 times as wide as its greatest width; pronotum divided vaguely into anterior and posterior lobe, with anterior and posterior margins concave, posterior lobe extremely short and indistinct; posterior margin of prosternum largely concave, emarginated. Meso- and metanota (Figs <xref ref-type="fig" rid="F2">4</xref>, <xref ref-type="fig" rid="F2">5</xref>) carinated longitudinally along midportion, mesonotum 0.36 times as long as pronotum, metanotum 0.34 times as long as pronotum. Fore legs (Figs <xref ref-type="fig" rid="F2">6</xref>, <xref ref-type="fig" rid="F2">7</xref>) stout; fore coxa cylindrical, 0.68 times as long as fore femur; fore trochanter simple, unarmed in venter; anteroventral series of fore femur composed of about seven medium-sized and 20 small-sized processes; posteroventral series composed of about four large-sized, two medium-sized, and eleven small-sized processes, basal most process longest, distinctly longer than distance between basal most process and base of fore femur; accessory series composed of ca. 13–15 small-sized processes arranged irregularly; fore tibia short, 0.45 times as long as fore femur, ventrally with 10–12 strongly sclerotized denticles; fore tarsus 0.80 times as long as fore tibia, slightly curved, ventrally with a row of decumbent, knifelike setae. Mid and hind legs (Figs <xref ref-type="fig" rid="F1">1–3</xref>, <xref ref-type="fig" rid="F2">8</xref>) slender; mid and hind tibiae 1.25 and 1.64 times as long as respective femora, hind tibia slightly shorter than body length; mid and hind tarsi minute, apically with a pair of sickle-like claws. Abdomen (Figs <xref ref-type="fig" rid="F1">1–3</xref>, <xref ref-type="fig" rid="F2">8</xref>) elongate, 6.14 times as long as its greatest width, with a medial longitudinal ridge on ventral surface; abdominal tergite VII (Figs <xref ref-type="fig" rid="F2">9–11</xref>) projected posteriorly, apically rounded, warping upwardly, covering most part of pygophore; segment VIII (Figs <xref ref-type="fig" rid="F2">10</xref>, <xref ref-type="fig" rid="F3">12–14</xref>) distinctly exposed in lateral view, anteromedial margin strongly concave, posteromedial margin nearly straight.</p><p><bold><italic>Male genitalia</italic></bold>: At rest as shown in Fig. <xref ref-type="fig" rid="F3">12</xref>. Pygophore (Figs <xref ref-type="fig" rid="F3">12</xref>, <xref ref-type="fig" rid="F3">15–17</xref>) elongate oval, anterior dorsal sclerotization narrow, insertion of paramere slightly produced; posterosuperior process (Figs <xref ref-type="fig" rid="F3">16</xref>, <xref ref-type="fig" rid="F3">17</xref>) elongate spine-like, bent near base, apex sharp, slightly curved. Parameres (Figs <xref ref-type="fig" rid="F3">18–20</xref>) broad, covered with simple setae, apical half expanded, apex blunted; subapical projection (Fig. <xref ref-type="fig" rid="F3">18</xref>) acute; margin between apex and subapical projection emarginated. Phallus as in Figs <xref ref-type="fig" rid="F3">21</xref> and <xref ref-type="fig" rid="F3">22</xref>: articulatory apparatus thickened, strongly curved; basal plates separate; pedicel very short; phallosoma divided into two lobes, strongly sclerotized, apex blunt.</p><fig id="F3" position="float" orientation="portrait"><object-id xmlns:xlink="http://www.w3.org/1999/xlink" content-type="doi" xlink:type="simple">10.3897/zookeys.917.46887.figures12-22</object-id><object-id xmlns:xlink="http://www.w3.org/1999/xlink" content-type="arpha" xlink:type="simple">9D8A0DE6-E4BC-516C-9285-023D9A352A5F</object-id><label>Figures 12–22.</label><caption><p><italic><tp:taxon-name><tp:taxon-name-part taxon-name-part-type="genus" reg="Hornylia">Hornylia</tp:taxon-name-part> <tp:taxon-name-part taxon-name-part-type="species" reg="obtusipetala">obtusipetala</tp:taxon-name-part></tp:taxon-name></italic> sp. nov., male <bold>12</bold> abdominal segment VIII and genitalia, the arrow points to the apex of phallus <bold>13, 14</bold> abdominal segment VIII <bold>15–17</bold> pygophore <bold>18–20</bold> paramere <bold>21, 22</bold> phallus <bold>12, 14, 16, 18, 21</bold> lateral view <bold>13, 15, 20, 22</bold> dorsal view <bold>17</bold> caudal view <bold>19</bold> ventral view. Scale bars: 0.25 mm (<bold>12</bold>); 0.375 mm (<bold>13–19</bold>); 0.50 mm (<bold>20–21</bold>).</p></caption><graphic xmlns:xlink="http://www.w3.org/1999/xlink" xlink:href="zookeys-917-105-g003.jpg" position="float" orientation="portrait" xlink:type="simple" id="oo_387673.jpg"><uri content-type="original_file" xlink:type="simple">https://binary.pensoft.net/fig/387673</uri></graphic></fig><p><bold><italic>Measurements</italic></bold> [in mm, male (<italic>N</italic> = 1)]. Length of body 10.98; length of head 1.30; length of anteocular part 0.49; length of postocular part 0.23; width across eyes 0.74; interocular space 0.47; length of antennal segments I–IV = 3.20, 2.25, 0.37, 0.71; length of labial segments II–IV = 0.38, 0.15, 0.32; length of anterior pronotal lobe 1.91; length of posterior pronotal lobe 0.09; width of anterior pronotal lobe 0.48; width of posterior pronotal lobe 0.32; length of mesonotum 0.72; length of metanotum 0.68; length of fore coxa, trochanter, femur, tibia, tarsus (without claw) = 1.29, 0.29, 1.91, 0.87, 0.70; length of mid femur, tibia, tarsus = 5.41, 6.76, 0.24; length of hind femur, tibia, tarsus = 6.20, 10.15, 0.27; length of abdomen 3.81; maximum width of abdomen 0.62.</p></tp:treatment-sec><tp:treatment-sec sec-type="type material" id="SECID0ECHAE"><title>Type material.</title><p><bold><italic>Holotype</italic></bold> (male): Thailand, Chanthaburi, Khao Soi Dao, 25.xii.2007, leg. W. Sakchoowng (<abbrev xmlns:xlink="http://www.w3.org/1999/xlink" content-type="institution" xlink:title="Entomological Museum of China Agricultural University, Beijing, China" id="ABBRID0ENHAE" xlink:type="simple">CAU</abbrev>).</p></tp:treatment-sec><tp:treatment-sec sec-type="etymology" id="SECID0ESHAE"><title>Etymology.</title><p>The specific epithet is derived from Latin <italic>obtus</italic>- (meaning obtuse or blunt) and -<italic>petala</italic> (meaning petal), referring to the apically expanded and blunted parameres of the new species.</p></tp:treatment-sec><tp:treatment-sec sec-type="distribution" id="SECID0E3HAE"><title>Distribution.</title><p>Thailand (Chanthaburi).</p></tp:treatment-sec></tp:taxon-treatment>
